# Supplementary material for: Treatment of Oroantral Communication and Fistulas with the Use of Blood-Derived Platelet-Rich Preparations Rich in Growth Factors: A Systematic Review
Source: Int J Mol Sci. 2024 Oct 26;25(21):11507. doi: 10.3390/ijms252111507 (PMC11546229; doi:10.3390/ijms252111507)
Supplement: Supplementary file 1 [file ijms-25-11507-s001.zip]

Archive with 1 entries (1 files):
- ijms-3244980-supplementary.pdf
